# Supplementary material for: Probiotics Prevent Hypertension in a Murine Model of Systemic Lupus Erythematosus Induced by Toll-Like Receptor 7 Activation
Source: Nutrients. 2021 Jul 31;13(8):2669. doi: 10.3390/nu13082669 (PMC8399640; doi:10.3390/nu13082669)
Supplement: Supplementary file 1 [file nutrients-13-02669-s001.zip]

Archive with 1 entries (1 files):
- nutrients-1277417-supplementary.pdf
